# Supplementary material for: A method for measuring the distribution of the shortest telomeres in cells and tissues
Source: Nat Commun. 2017 Nov 7;8:1356. doi: 10.1038/s41467-017-01291-z (PMC5676791; doi:10.1038/s41467-017-01291-z)
Supplement: Supplementary file 4 — Supplementary Software 1 [file 41467_2017_1291_MOESM4_ESM.zip]

Archive with 29 entries (24 files):
- Software Package/
- Software Package/.DS_Store
- __MACOSX/
- __MACOSX/Software Package/
- __MACOSX/Software Package/._.DS_Store
- Software Package/Code/
- Software Package/Code/bandMapPlot.m
- __MACOSX/Software Package/Code/
- __MACOSX/Software Package/Code/._bandMapPlot.m
- Software Package/Code/bandsDetectGUI.fig
- __MACOSX/Software Package/Code/._bandsDetectGUI.fig
- Software Package/Code/bandsDetectGUI.m
- __MACOSX/Software Package/Code/._bandsDetectGUI.m
- Software Package/Code/bandStatCalcPWL.m
- __MACOSX/Software Package/Code/._bandStatCalcPWL.m
- Software Package/Code/bandStatCalcPWLn.m
- __MACOSX/Software Package/Code/._bandStatCalcPWLn.m
- Software Package/Code/loadImageFile.m
- __MACOSX/Software Package/Code/._loadImageFile.m
- Software Package/Code/multiBandCount.m
- __MACOSX/Software Package/Code/._multiBandCount.m
- __MACOSX/Software Package/._Code
- Software Package/Sample.tif
- __MACOSX/Software Package/._Sample.tif
- Software Package/SoftwareManual.pdf
- __MACOSX/Software Package/._SoftwareManual.pdf
- Software Package/TeSLAQuant.exe
- __MACOSX/Software Package/._TeSLAQuant.exe
- __MACOSX/._Software Package
