# Supplementary material for: A method for measuring the distribution of the shortest telomeres in cells and tissues
Source: Nat Commun. 2017 Nov 7;8:1356. doi: 10.1038/s41467-017-01291-z (PMC5676791; doi:10.1038/s41467-017-01291-z)
Supplement: Supplementary file 4 — Supplementary Software 1 [file 41467_2017_1291_MOESM4_ESM.zip › Software Package/Code/bandsDetectGUI.m]

function varargout = bandsDetectGUI(varargin)
% BANDSDETECTGUI MATLAB code for bandsDetectGUI.fig
%      BANDSDETECTGUI, by itself, creates a new BANDSDETECTGUI or raises the existing
%      singleton*.
%
%      H = BANDSDETECTGUI returns the handle to a new BANDSDETECTGUI or the handle to
%      the existing singleton*.
%
%      BANDSDETECTGUI('CALLBACK',hObject,eventData,handles,...) calls the local
%      function named CALLBACK in BANDSDETECTGUI.M with the given input arguments.
%
%      BANDSDETECTGUI('Property','Value',...) creates a new BANDSDETECTGUI or raises the
%      existing singleton*.  Starting from the left, property value pairs are
%      applied to the GUI before bandsDetectGUI_OpeningFcn gets called.  An
%      unrecognized property name or invalid value makes property application
%      stop.  All inputs are passed to bandsDetectGUI_OpeningFcn via varargin.
%
%      *See GUI Options on GUIDE's Tools menu.  Choose "GUI allows only one
%      instance to setLadders (singleton)".
%
% See also: GUIDE, GUIDATA, GUIHANDLES

% Edit the above text to modify the response to help bandsDetectGUI

% Last Modified by GUIDE v2.5 20-Jun-2017 10:25:32

% Begin initialization code - DO NOT EDIT
gui_Singleton = 1;
gui_State = struct('gui_Name',       mfilename, ...
                   'gui_Singleton',  gui_Singleton, ...
                   'gui_OpeningFcn', @bandsDetectGUI_OpeningFcn, ...
                   'gui_OutputFcn',  @bandsDetectGUI_OutputFcn, ...
                   'gui_LayoutFcn',  [] , ...
                   'gui_Callback',   []);
if nargin && ischar(varargin{1})
    gui_State.gui_Callback = str2func(varargin{1});
end

if nargout
    [varargout{1:nargout}] = gui_mainfcn(gui_State, varargin{:});
else
    gui_mainfcn(gui_State, varargin{:});
end
% End initialization code - DO NOT EDIT


% --- Executes just before bandsDetectGUI is made visible.
function bandsDetectGUI_OpeningFcn(hObject, eventdata, handles, varargin)
% This function has no output args, see OutputFcn.
% hObject    handle to figure
% eventdata  reserved - to be defined in a future version of MATLAB
% handles    structure with handles and user data (see GUIDATA)
% varargin   command line arguments to bandsDetectGUI (see VARARGIN)

% Choose default command line output for bandsDetectGUI
handles.output = hObject;

% Set up default button features


% Update handles structure
guidata(hObject, handles);

% UIWAIT makes bandsDetectGUI wait for user response (see UIRESUME)
% uiwait(handles.figure1);


% --- Outputs from this function are returned to the command line.
function varargout = bandsDetectGUI_OutputFcn(hObject, eventdata, handles) 
% varargout  cell array for returning output args (see VARARGOUT);
% hObject    handle to figure
% eventdata  reserved - to be defined in a future version of MATLAB
% handles    structure with handles and user data (see GUIDATA)

% Get default command line output from handles structure
varargout{1} = handles.output;


% --- Executes on button press in loadImage.
function loadImage_Callback(hObject, eventdata, handles)
% hObject    handle to loadImage (see GCBO)
% eventdata  reserved - to be defined in a future version of MATLAB
% handles    structure with handles and user data (see GUIDATA)

set(handles.note, 'String', '');

handles.imagePath = loadImageFile();
if isempty(handles.imagePath)
    errordlg('Please load the image again!', 'Error');
    return
end 
image = imread(handles.imagePath);

% Convert input to single frame 2D gray scale image
if size(image,3) == 4
    image(:,:,4) = [];
else
    if size(image,3) == 3
        L1 = image(:,:,1);
        L12 = (image(:,:,1) == image(:,:,2));
        L13 = (image(:,:,1) == image(:,:,3));
        if max(L12(:)) == 0 && max(L13(:)) == 0
            % Fake RGB image
            image = im2double(L1);
        else
            % True RGB image
            image = rgb2gray(image);
        end
    end
end

clear L1 L2 L3

axes(handles.axes1);
imshow(image,[]);
title('Input Image');

set(handles.note, 'String', '');
set(handles.cropImage, 'Enable', 'on');
set(handles.run, 'Enable', 'off');
set(handles.addBands, 'Enable', 'off');
set(handles.delBands, 'Enable', 'off');
set(handles.setLadders, 'Enable', 'off');
set(handles.calc, 'Enable', 'off');
set(handles.savefig, 'Enable', 'off');

handles.imageIn = image;
guidata(hObject,handles);

% --- Executes on button press in cropImage.
function cropImage_Callback(hObject, eventdata, handles)
% hObject    handle to cropImage (see GCBO)
% eventdata  reserved - to be defined in a future version of MATLAB
% handles    structure with handles and user data (see GUIDATA)

image = handles.imageIn;
axes(cla(handles.axes2));
imshow(image,[]);

set(handles.note, 'String', 'Please crop the region of interest. Then double click on image to confirm', 'FontSize', 15);
imInput = imcrop(handles.axes2);

% Imcomplement the image if its background is white
% IM, fineIM, fIM always has black background
IM = mat2gray(imInput);
if mean(IM(:)) > 0.5
    IM = imcomplement(mat2gray(IM));
end

adjIM = imadjust(IM,[min(IM(:)), max(IM(:))], [0,1]);
[X, Y] = meshgrid(1:size(adjIM,2), 1:size(adjIM,1));
[fineX, fineY] = meshgrid(1:.2:size(adjIM,2), 1:.2:size(adjIM,1));
fineIM = interp2(X, Y, adjIM, fineX, fineY);

axes(handles.axes2);
imshow(imcomplement(fineIM),[]);
title('Cropped Image');

handles.imageIn = fineIM;

set(handles.run, 'Enable', 'on');
set(handles.note, 'String', 'Click Run');

guidata(hObject,handles);


% --- Executes on button press in setLadders.
function setLadders_Callback(hObject, eventdata, handles)
% hObject    handle to setLadders (see GCBO)
% eventdata  reserved - to be defined in a future version of MATLAB
% handles    structure with handles and user data (see GUIDATA)
fIM = handles.imageIn;
bandMap = handles.bandMap;
% markerBoundary = handles.markerBoundary;
set(handles.note, 'String', '');

% Show preliminary detected result for manual modification
bandMapPlot(fIM, bandMap, handles);
% Marker lane is required to be on the left
set(handles.note, 'String', 'Click to define the left boundary of ladders');
[ladder.left, limitXA] = ginput(1);
if ladder.left < 0 || ladder.left > size(fIM,2)
    errordlg('Invalid input. Please try again', 'Error');
    return
end
hold on
yAxis = ylim;
plot(ladder.left * ones(1,2), [yAxis(1), yAxis(2)], 'b-')

set(handles.note, 'String', 'Click to define the right boundary of ladders');
[ladder.right, limitXB] = ginput(1);
if ladder.right < 0 || ladder.right > size(fIM,2)
    errordlg('Invalid input. Please try again', 'Error');
    return
end
hold on
yAxis = ylim;
plot(ladder.right * ones(1,2), [yAxis(1), yAxis(2)], 'b-')
hold off

prompt = {'Enter the number of marker bands:', 'Enter the marker size (From top to bottom, separated by comma):'};
dlg_title = 'Input';
num_lines = 1;
defaultMarker = {'8', '[18.8,9.4,6.1,5.4,4.4,3.3,1.6,0.8]'};

markerSet = inputdlg(prompt, dlg_title, num_lines, defaultMarker);
if isempty(markerSet)
    errordlg('Please specify your marker set', 'Error');
    return
else if isempty(markerSet{1}) || isempty(markerSet{2})
        errordlg('Please specify your marker set', 'Error');
        return
    end
end

markerNum = str2num(markerSet{1});
markerSize = str2num(markerSet{2})';
markerPos = zeros(markerNum, 1);
markerCount = 0;
for markerY = 1:size(fIM,1)
    for markerX = round(ladder.left):round(ladder.right)
        if bandMap(markerY, markerX) == 1
            markerCount = markerCount + 1;
            markerPos(markerCount) = markerY;
        end
    end
end

if markerCount ~= markerNum
    errordlg('Incorrect marker number detected. Please specify your marker set', 'Error');
    return
end

handles.ladder = ladder;
handles.markerNum = markerNum;
handles.markerPos = markerPos;
handles.markerSize = markerSize;
set(handles.calc, 'Enable', 'on');
guidata(hObject,handles);


% --- Executes on button press in run.
function run_Callback(hObject, eventdata, handles)
% hObject    handle to run (see GCBO)
% eventdata  reserved - to be defined in a future version of MATLAB
% handles    structure with handles and user data (see GUIDATA)

set(handles.note, 'String', '');
fIM = handles.imageIn;

axes(handles.axes1);
imshow(imcomplement(fIM), []);
title('Cropped Image');

% Lanes and bands detection
bandMap = zeros(size(fIM));
% Project all pixels intensity to the bottom
intensityProfile = zeros(1,size(fIM,2));
for j = 1:size(fIM,2)
    for i = 1:size(fIM,1)
        intensityProfile(j) = intensityProfile(j) + fIM(i,j);
    end
end
% figure, plot(intensityProfile),title('Intensity Profile of filtered image')

f1 = str2double(get(handles.laneThresh,'String'))/100 + 1e-100;
f2 = str2double(get(handles.bandThresh,'String'))/100 + 1e-100;
if f1 > 0 && f2 > 0
    laneThreshFactor = f1;
    bandThreshFactor = f2;
else
    errordlg('Invalid value. Please enter positive factors', 'Error');
    return
end

laneThresh = laneThreshFactor * (max(intensityProfile) - min(intensityProfile));
laneCenterLoc = find(~watershed(imhmin(intensityProfile, laneThresh)));
% disp(strcat(num2str(length(laneCenterLoc)), ' lane(s) detected'))

halfBandRange = max(1, round(0.3*(median(diff(laneCenterLoc))/2)));
for k = 1:length(laneCenterLoc)
    % Take average intersity value of laneCenter +/- halfBandRange
    bandProfile = zeros(size(fIM,1),1);
    laneLeftBoundary = max(0,laneCenterLoc(k)-halfBandRange);
    laneRightBoundary = min(size(fIM,2),laneCenterLoc(k)+halfBandRange);
    count = 0;
    for bandRange = laneLeftBoundary:laneRightBoundary
        bandProfile = bandProfile + fIM(:,bandRange);
        count = count + 1;
    end
    bandProfile = bandProfile/count;
    %figure,plot(laneCenter)
    %findpeaks(laneCenter)
    
    % Needs smarter threshold to eliminate the noise without missing peaks
    % Determine the sensitivity score of bands detection
    bandThresh = bandThreshFactor * (max(bandProfile) - min(bandProfile));
    bandLoc = find(~watershed(imhmin(bandProfile, bandThresh)));
    
    for m = 1:length(bandLoc)
        bandMap(bandLoc(m),laneCenterLoc(k)) = 1;
    end
    
    clear bandLoc

end

% Show preliminary detected result for manual modification
bandMapPlot(fIM, bandMap, handles);

handles.bandMap = bandMap;
handles.ladder = {};
handles.halfBandRange = halfBandRange;
set(handles.addBands, 'Enable', 'on');
set(handles.delBands, 'Enable', 'on');
set(handles.note, 'String', '');
set(handles.setLadders, 'Enable', 'on');
guidata(hObject, handles);


% --- Executes on button press in addBands.
function addBands_Callback(hObject, eventdata, handles)
% hObject    handle to addBands (see GCBO)
% eventdata  reserved - to be defined in a future version of MATLAB
% handles    structure with handles and user data (see GUIDATA)

set(handles.note, 'String', 'Click on image to add a band');
fIM = handles.imageIn;
bandMap = handles.bandMap;
ladder = handles.ladder;

% Manual adjustment of detected bands
[x,y] = ginput(1);
x = round(x,0);
y = round(y,0);
bandMap(y,x)=1;
bandMapPlot(fIM, bandMap, handles);
hold on
if ~isempty(ladder)
    yAxis = ylim;
    plot(ladder.left * ones(1,2), [yAxis(1), yAxis(2)], 'b-')
    plot(ladder.right * ones(1,2), [yAxis(1), yAxis(2)], 'b-')
end
hold off

handles.bandMap = bandMap;
set(handles.note, 'String', '');
guidata(hObject, handles);


% --- Executes on button press in delBands.
function delBands_Callback(hObject, eventdata, handles)
% hObject    handle to delBands (see GCBO)
% eventdata  reserved - to be defined in a future version of MATLAB
% handles    structure with handles and user data (see GUIDATA)

set(handles.note, 'String', 'Please choose the region with bands you want to delete and then double click');
fIM = handles.imageIn;
bandMap = handles.bandMap;
ladder = handles.ladder;

% Manual adjustment of detected bands
[delRegion, boundaryInfo] = imcrop(handles.axes2);
for xCord = max(1, floor(boundaryInfo(1))) : min(size(fIM, 2), ceil(boundaryInfo(1)+boundaryInfo(3)))
    for yCord = max(1, floor(boundaryInfo(2))) : min(size(fIM, 1), ceil(boundaryInfo(2)+boundaryInfo(4)))
        if bandMap(yCord, xCord) == 1
            bandMap(yCord, xCord) = 0;
        end
    end
end

bandMapPlot(fIM, bandMap, handles);
hold on
if ~isempty(ladder)
    yAxis = ylim;
    plot(ladder.left * ones(1,2), [yAxis(1), yAxis(2)], 'b-')
    plot(ladder.right * ones(1,2), [yAxis(1), yAxis(2)], 'b-')
end
hold off

handles.bandMap = bandMap;
set(handles.note, 'String', '');
guidata(hObject, handles);


% --- Executes on button press in calc.
function calc_Callback(hObject, eventdata, handles)
% hObject    handle to calc (see GCBO)
% eventdata  reserved - to be defined in a future version of MATLAB
% handles    structure with handles and user data (see GUIDATA)

set(handles.note, 'String', '');
fIM = handles.imageIn;
imagePath = handles.imagePath;

% Get short telomere threshold input
shortThresh = inputdlg('Enter the short telomere threshold:', 'Input', 1, {'1.6'});
if isempty(shortThresh)
    errordlg('Please specify the short telomere threshold', 'Error');
    return
else if isempty(shortThresh{:})
        errordlg('Please specify the short telomere threshold', 'Error');
        return
    end
end
shortThresh = str2double(shortThresh{:});

default = 1;
% Calculat bandStat structure, including band position, band size, band
% intensity and band count
if default == 1
    [bandStat, shortThreshPos, marker] = bandStatCalcPWLn(handles, fIM, shortThresh);
else
    [bandStat, shortThreshPos, marker] = bandStatCalcPWL(handles, fIM, shortThresh);
end
bandStat = multiBandCount(bandStat);

% Plot identification results
axes(handles.axes2);
imshow(imcomplement(fIM)), hold on

countShort = 0;
countTotal = 0;

for i = 1:numel(bandStat)
    if bandStat(i).count == 1
        plot(bandStat(i).bandPos(1), bandStat(i).bandPos(2), 'r.')
    else if bandStat(i).count == 2
            plot(bandStat(i).bandPos(1), bandStat(i).bandPos(2), 'g.')
        else if bandStat(i).count > 2
                plot(bandStat(i).bandPos(1), bandStat(i).bandPos(2), 'm.')
            end
        end
    end
    
    countTotal = countTotal + bandStat(i).count;
    if bandStat(i).bandPos(2) > shortThreshPos
        countShort = countShort + bandStat(i).count;
    end
end
[pathName, fileName, ext] = fileparts(imagePath);
% Plot a threshold line
plot(1:size(fIM,2), shortThreshPos*ones(1,size(fIM,2)), 'b')
title(fileName)
hold off

% Size distribution histogram
axes(handles.axes1);
% figure,
h = histogram([bandStat(:).bandSize], 'BinWidth', 1);
% Normalization
bar(h.BinEdges(2:size(h.BinEdges,2))-0.5, h.Values./sum(h.Values)*100, 1, 'b')
xlabel('Telomere size (Kb)')
ylabel('Percentage of detected bands (%)')
title([fileName, ' Telomere Size Distribution'])
figureHandle = gcf;

% Save and Print
s1 = sprintf('Input file name: %s%s\n', fileName, ext);

avgBandSize = [bandStat(:).bandSize]*[bandStat(:).count]'/sum([bandStat(:).count]);
s2 = sprintf('The average telomere length is %.2f kb.\n', avgBandSize);

% Calculate shortest telomeres (below 1.6kb) ratio
ratio = countShort/countTotal*100;
s3 = sprintf('The ratio of shortest telomere below %.1fkb is %.2f%%.\n',shortThresh, ratio);

% Calculate the shortest 20% band size threshold
[sortBandSize, order] = sort([bandStat(:).bandSize]);
sortCount = [bandStat(order).count];
short20Point = sum(sortCount) * 0.2;
cumulativeSumCount = cumsum(sortCount);
boundaryPoint = find(cumulativeSumCount <= short20Point, 1, 'last');
if cumulativeSumCount(boundaryPoint) == short20Point
    short20Size = mean(sortBandSize([boundaryPoint, boundaryPoint+1]));
else
    short20Size = sortBandSize(boundaryPoint+1);
end

s4 = sprintf('The shortest 20%% telomere threshold is %.2f kb.\n', short20Size);
set(handles.note, 'String', {s1, s2, s3, s4}, 'FontSize', 10);

runCount = 1;
while exist(fullfile(pathName, strcat(fileName, '_', num2str(runCount))), 'dir')
    runCount = runCount + 1;
end
fileName = strcat(fileName, '_', num2str(runCount));

% Permission denied with RemoteGUI ???
mkdir(fullfile(pathName, fileName));
    
newPathName = fullfile(pathName, fileName, '/');
newFileName = strcat(fileName, ' Results.txt');
fid = fopen(fullfile(newPathName, newFileName), 'w');
fprintf(fid,'The average telomere length is %.2f kb. \n', avgBandSize);
fprintf(fid,'The ratio of shortest telomere below %.1fkb is %.2f%%. \n',shortThresh, ratio);
fprintf(fid,'The shortest 20%% telomere threshold is %.2f kb. \n', short20Size);
fclose(fid);

save([fullfile(newPathName, fileName), '.mat'],'ratio', 'avgBandSize', 'bandStat', 'short20Size', 'imagePath', 'marker')

dataMat=[round([bandStat.bandSize]', 2), [bandStat.count]'];
tableOpt = array2table(dataMat,'VariableNames', {'BandSize', 'BandCount'});
writetable(tableOpt, [fullfile(newPathName, fileName), '.xlsx']);


handles.shortThresh = shortThresh;
handles.outputPath = newPathName;
handles.figureHandle = figureHandle;
handles.fileName = fileName;
set(handles.savefig, 'Enable', 'on');
guidata(hObject, handles);


% --- Executes on button press in savefig.
function savefig_Callback(hObject, eventdata, handles)
% hObject    handle to savefig (see GCBO)
% eventdata  reserved - to be defined in a future version of MATLAB
% handles    structure with handles and user data (see GUIDATA)

newPathName = handles.outputPath;
figureHandle = handles.figureHandle;
fileName = handles.fileName;
imageInput = handles.imageIn;
save([fullfile(newPathName, fileName), ' imageInput.mat'], 'imageInput')
saveas(figureHandle, [fullfile(newPathName, fileName), '.jpg'])
msgbox('Figure Saved', 'Success');
guidata(hObject, handles);


% --- Executes on slider movement.
function laneSlider_Callback(hObject, eventdata, handles)
% hObject    handle to laneSlider (see GCBO)
% eventdata  reserved - to be defined in a future version of MATLAB
% handles    structure with handles and user data (see GUIDATA)

% Hints: get(hObject,'Value') returns position of slider
%        get(hObject,'Min') and get(hObject,'Max') to determine range of slider

% First we need the handles structure which we can get from hObject
handles = guidata(hObject);

% Get the slider value and convert it to the nearest 0.5 
laneThreshFactor = round(get(hObject, 'Value')*2)/2;

% Set the slider value and send it to the static text output
set(hObject, 'Value', laneThreshFactor);
set(handles.laneThresh, 'String', num2str(laneThreshFactor));

% --- Executes during object creation, after setting all properties.
function laneSlider_CreateFcn(hObject, eventdata, handles)
% hObject    handle to laneSlider (see GCBO)
% eventdata  reserved - to be defined in a future version of MATLAB
% handles    empty - handles not created until after all CreateFcns called

% Hint: slider controls usually have a light gray background.
if isequal(get(hObject,'BackgroundColor'), get(0,'defaultUicontrolBackgroundColor'))
    set(hObject,'BackgroundColor',[.9 .9 .9]);
end


% --- Executes on slider movement.
function bandSlider_Callback(hObject, eventdata, handles)
% hObject    handle to bandSlider (see GCBO)
% eventdata  reserved - to be defined in a future version of MATLAB
% handles    structure with handles and user data (see GUIDATA)

% Hints: get(hObject,'Value') returns position of slider
%        get(hObject,'Min') and get(hObject,'Max') to determine range of slider

% First we need the handles structure which we can get from hObject
handles = guidata(hObject);

% Get the slider value and convert it to the nearest 0.5 
bandThreshFactor = round(get(hObject, 'Value')*2)/2;

% Set the slider value and send it to the static text output
set(hObject, 'Value', bandThreshFactor);
set(handles.bandThresh, 'String', num2str(bandThreshFactor));

% --- Executes during object creation, after setting all properties.
function bandSlider_CreateFcn(hObject, eventdata, handles)
% hObject    handle to bandSlider (see GCBO)
% eventdata  reserved - to be defined in a future version of MATLAB
% handles    empty - handles not created until after all CreateFcns called

% Hint: slider controls usually have a light gray background.
if isequal(get(hObject,'BackgroundColor'), get(0,'defaultUicontrolBackgroundColor'))
    set(hObject,'BackgroundColor',[.9 .9 .9]);
end
