# Supplementary material for: A method for measuring the distribution of the shortest telomeres in cells and tissues
Source: Nat Commun. 2017 Nov 7;8:1356. doi: 10.1038/s41467-017-01291-z (PMC5676791; doi:10.1038/s41467-017-01291-z)
Supplement: Supplementary file 4 — Supplementary Software 1 [file 41467_2017_1291_MOESM4_ESM.zip › Software Package/Code/loadImageFile.m]

function dataFilePath = loadImageFile(varargin)
%LOADIMAGEFILE Get the path of the selected file and remember it for the future
%file loading

% load history
% Search historyFile in the current folder
historyFile = fullfile(fileparts(mfilename('fullpath')),'historyFile.mat');
if exist(historyFile, 'file')
    history = load(historyFile);
    pathName = history.pathName;
    [fullFileName, pathName] = uigetfile({'*.tif'; '*.jpg'}, 'Select the image for analysis', pathName);
else
    [fullFileName, pathName] = uigetfile({'*.tif'; '*.jpg'}, 'Select the image for analysis');
end

if fullFileName ~= 0
    dataFilePath = fullfile(pathName, fullFileName);
else
    dataFilePath = '';
end

% save history
if ~isempty(pathName) && all(pathName ~= 0)
    save(fullfile(fileparts(mfilename('fullpath')),'historyFile.mat'), 'pathName');
end
end
