# Supplementary material for: A method for measuring the distribution of the shortest telomeres in cells and tissues
Source: Nat Commun. 2017 Nov 7;8:1356. doi: 10.1038/s41467-017-01291-z (PMC5676791; doi:10.1038/s41467-017-01291-z)
Supplement: Supplementary file 4 — Supplementary Software 1 [file 41467_2017_1291_MOESM4_ESM.zip › Software Package/Code/multiBandCount.m]

function bandStat = multiBandCount(bandStat)
%MULTIBANDCOUNT Selects the bands with high intensity and assign them
%multiple counting numbers

yPos = zeros(numel(bandStat), 1);
for i = 1:numel(bandStat)
    bandStat(i).yPos = bandStat(i).bandPos(2);
    yPos(i) = bandStat(i).yPos;
end

interval = round((max(yPos) - min(yPos))/20);
for bandIndex = 1:numel(bandStat)
    botLim = min(yPos(bandIndex) + interval, max(yPos));
    topLim = max(yPos(bandIndex) - interval, min(yPos));
    subBandStat = bandStat([bandStat(:).yPos] < botLim & [bandStat(:).yPos] > topLim);
    % Choice between median intensity and average intensity
    medIntensity = median([subBandStat(:).bandIntensity]);
    bandStat(bandIndex).count = max(1, round(bandStat(bandIndex).bandIntensity/medIntensity));
    % Set maximum overlapping band count to 3
    if bandStat(bandIndex).count > 3
        bandStat(bandIndex).count = 3;
    end
end

end
